# Supplementary material for: Functional Analysis of a Novel ABL (Abnormal Browning Related to Light) Gene in Mycelial Brown Film Formation of Lentinula edodes
Source: J Fungi (Basel). 2020 Nov 9;6(4):272. doi: 10.3390/jof6040272 (PMC7712820; doi:10.3390/jof6040272)
Supplement: Supplementary file 1 [file jof-06-00272-s001.tgz]

Archive with 3 entries (3 files):
- suppplementary materials/Figure S1.pdf
- suppplementary materials/Table S1.xlsx
- suppplementary materials/Table S2.xlsx
